# Supplementary material for: Development of RNA-FISH Assay for Detection of Oncogenic FGFR3-TACC3 Fusion Genes in FFPE Samples
Source: PLoS One. 2016 Dec 8;11(12):e0165109. doi: 10.1371/journal.pone.0165109 (PMC5145148; doi:10.1371/journal.pone.0165109)
Supplement: S1 Table — The original excel file is available at: http://tools.invitrogen.com/downloads/cms_106003.csv (XLSX) [file pone.0165109.s007.xlsx]

## Sheet: TableS1　
Table S1 The list of targeted FGFR3 mutations for Ion AmpliSeq Cancer Hotspot Panel v2
The original excel file is available at; http://tools.invitrogen.com/downloads/cms_106003.csv
Gene	Accession_number	COSMIC_id	CDS_mut_syntax	AA_mut_syntax	Strand	HG19_coordinates	Amplicon_id	Insert	Target_url
FGFR3	NM_000142	714	c.742C>T	p.R248C	+	4:1803564-1803564	CHP2_FGFR3_1	GCCCCCACAGAGCGCTCCCCGCACCGGCCCATCCTGCAGGCGGGGCTGCCGGCCAACCAGACGGCGGTGCTGGGCAGCGACGTGGAGTTCCACTGCAAGGTG	http://www.sanger.ac.uk/perl/genetics/CGP/cosmic?action=mut_summary&id=714
FGFR3	NM_000142	715	c.746C>G	p.S249C	+	4:1803568-1803568	CHP2_FGFR3_1	GCCCCCACAGAGCGCTCCCCGCACCGGCCCATCCTGCAGGCGGGGCTGCCGGCCAACCAGACGGCGGTGCTGGGCAGCGACGTGGAGTTCCACTGCAAGGTG	http://www.sanger.ac.uk/perl/genetics/CGP/cosmic?action=mut_summary&id=715
FGFR3	NM_000142	29446	c.753C>T	p.H251H	+	4:1803575-1803575	CHP2_FGFR3_1	GCCCCCACAGAGCGCTCCCCGCACCGGCCCATCCTGCAGGCGGGGCTGCCGGCCAACCAGACGGCGGTGCTGGGCAGCGACGTGGAGTTCCACTGCAAGGTG	http://www.sanger.ac.uk/perl/genetics/CGP/cosmic?action=mut_summary&id=29446
FGFR3	NM_000142	722	c.1107G>T	p.A369A	+	4:1806088-1806088	CHP2_FGFR3_2	CGAGGCGGGCAGTGTGTATGCAGGCATCCTCAGCTACGGGGTGGGCTTCTTCCTGTTCATCCTGGTGGTGGCGGCTGTGACGCTCTGCCGCCTGCGCAGCCCCCCC	http://www.sanger.ac.uk/perl/genetics/CGP/cosmic?action=mut_summary&id=722
FGFR3	NM_000142	716	c.1108G>T	p.G370C	+	4:1806089-1806089	CHP2_FGFR3_2	CGAGGCGGGCAGTGTGTATGCAGGCATCCTCAGCTACGGGGTGGGCTTCTTCCTGTTCATCCTGGTGGTGGCGGCTGTGACGCTCTGCCGCCTGCGCAGCCCCCCC	http://www.sanger.ac.uk/perl/genetics/CGP/cosmic?action=mut_summary&id=716
FGFR3	NM_000142	17461	c.1111A>T	p.S371C	+	4:1806092-1806092	CHP2_FGFR3_2	CGAGGCGGGCAGTGTGTATGCAGGCATCCTCAGCTACGGGGTGGGCTTCTTCCTGTTCATCCTGGTGGTGGCGGCTGTGACGCTCTGCCGCCTGCGCAGCCCCCCC	http://www.sanger.ac.uk/perl/genetics/CGP/cosmic?action=mut_summary&id=17461
FGFR3	NM_000142	718	c.1118A>G	p.Y373C	+	4:1806099-1806099	CHP2_FGFR3_2	CGAGGCGGGCAGTGTGTATGCAGGCATCCTCAGCTACGGGGTGGGCTTCTTCCTGTTCATCCTGGTGGTGGCGGCTGTGACGCTCTGCCGCCTGCGCAGCCCCCCC	http://www.sanger.ac.uk/perl/genetics/CGP/cosmic?action=mut_summary&id=718
FGFR3	NM_000142	24842	c.1138G>A	p.G380R	+	4:1806119-1806119	CHP2_FGFR3_2	CGAGGCGGGCAGTGTGTATGCAGGCATCCTCAGCTACGGGGTGGGCTTCTTCCTGTTCATCCTGGTGGTGGCGGCTGTGACGCTCTGCCGCCTGCGCAGCCCCCCC	http://www.sanger.ac.uk/perl/genetics/CGP/cosmic?action=mut_summary&id=24842
FGFR3	NM_000142	724	c.1150T>C	p.F384L	+	4:1806131-1806131	CHP2_FGFR3_2	CGAGGCGGGCAGTGTGTATGCAGGCATCCTCAGCTACGGGGTGGGCTTCTTCCTGTTCATCCTGGTGGTGGCGGCTGTGACGCTCTGCCGCCTGCGCAGCCCCCCC	http://www.sanger.ac.uk/perl/genetics/CGP/cosmic?action=mut_summary&id=724
FGFR3	NM_000142	721	c.1172C>A	p.A391E	+	4:1806153-1806153	CHP2_FGFR3_2	CGAGGCGGGCAGTGTGTATGCAGGCATCCTCAGCTACGGGGTGGGCTTCTTCCTGTTCATCCTGGTGGTGGCGGCTGTGACGCTCTGCCGCCTGCGCAGCCCCCCC	http://www.sanger.ac.uk/perl/genetics/CGP/cosmic?action=mut_summary&id=721
FGFR3	NM_000142	29438	c.1921G>A	p.D641N	+	4:1807862-1807862	CHP2_FGFR3_3	GAAGATCGCAGACTTCGGGCTGGCCCGGGACGTGCACAACCTCGACTACTACAAGAAGACGACCAACGTGAGCCCGGCCCTGGGGTGCGGGGGTGGG	http://www.sanger.ac.uk/perl/genetics/CGP/cosmic?action=mut_summary&id=29438
FGFR3	NM_000142	719	c.1948A>G	p.K650E	+	4:1807889-1807889	CHP2_FGFR3_3	GAAGATCGCAGACTTCGGGCTGGCCCGGGACGTGCACAACCTCGACTACTACAAGAAGACGACCAACGTGAGCCCGGCCCTGGGGTGCGGGGGTGGG	http://www.sanger.ac.uk/perl/genetics/CGP/cosmic?action=mut_summary&id=719
FGFR3	NM_000142	726	c.1948A>C	p.K650Q	+	4:1807889-1807889	CHP2_FGFR3_3	GAAGATCGCAGACTTCGGGCTGGCCCGGGACGTGCACAACCTCGACTACTACAAGAAGACGACCAACGTGAGCCCGGCCCTGGGGTGCGGGGGTGGG	http://www.sanger.ac.uk/perl/genetics/CGP/cosmic?action=mut_summary&id=726
FGFR3	NM_000142	720	c.1949A>T	p.K650M	+	4:1807890-1807890	CHP2_FGFR3_3	GAAGATCGCAGACTTCGGGCTGGCCCGGGACGTGCACAACCTCGACTACTACAAGAAGACGACCAACGTGAGCCCGGCCCTGGGGTGCGGGGGTGGG	http://www.sanger.ac.uk/perl/genetics/CGP/cosmic?action=mut_summary&id=720
FGFR3	NM_000142	731	c.1949A>C	p.K650T	+	4:1807890-1807890	CHP2_FGFR3_3	GAAGATCGCAGACTTCGGGCTGGCCCGGGACGTGCACAACCTCGACTACTACAAGAAGACGACCAACGTGAGCCCGGCCCTGGGGTGCGGGGGTGGG	http://www.sanger.ac.uk/perl/genetics/CGP/cosmic?action=mut_summary&id=731
FGFR3	NM_000142	24802	c.2089G>T	p.G697C	+	4:1808331-1808331	CHP2_FGFR3_4	GGGGGGCTCCCCGTACCCCGGCATCCCTGTGGAGGAGCTCTTCAAGCTGCTGAAGGAGGGCCACCGCATGGACAAGCCCGCCAACTGC	http://www.sanger.ac.uk/perl/genetics/CGP/cosmic?action=mut_summary&id=24802
FGFR3	NM_000142	729	c.2381_2381T>GA	p.L794fs*23	+	4:1808949-1808949	CHP2_FGFR3_5	CCGGGTGGCCAGGACACCCCCAGCTCCAGCTCCTCAGGGGACGACTCCGTGTTTGCCCACGACCTGCTGCCCCCGGCCCCACCCAGCAGTGGGGGCTCGCGGACGTGAAGGGCCACTGGTCCCCA	http://www.sanger.ac.uk/perl/genetics/CGP/cosmic?action=mut_summary&id=729
