# Supplementary material for: Development of RNA-FISH Assay for Detection of Oncogenic FGFR3-TACC3 Fusion Genes in FFPE Samples
Source: PLoS One. 2016 Dec 8;11(12):e0165109. doi: 10.1371/journal.pone.0165109 (PMC5145148; doi:10.1371/journal.pone.0165109)
Supplement: S2 Table — (XLSX) [file pone.0165109.s008.xlsx]

## Sheet: Table S2
Table S2 The result of RNA-FISH image analysis by IN Cell Analyzer 2000
Sample ID	Field No.	Red(FGFR3)Dot Count	Green(TACC3)DotCount	Fusion Dot count	Fusion/Red(FGFR3)	Fusion/Green(TACC3)
RT-112	1	2375	1966	637	0.268211	0.324008
	2	1608	1421	444	0.276119	0.312456
	3	2250	1769	648	0.288	0.366309
	4	2218	1714	626	0.282236	0.365228
	5	2137	1677	545	0.25503	0.324985
	6	1990	1875	738	0.370854	0.3936
	7	2053	1859	761	0.370677	0.40936
	8	1784	1595	665	0.372758	0.416928
	9	1991	1763	666	0.334505	0.377765
	10	1908	1633	620	0.324948	0.379669
RT4	1	1142	813	331	0.289842	0.407134
	2	1290	780	392	0.303876	0.502564
	3	1087	760	288	0.264949	0.378947
	4	1179	721	310	0.262935	0.429958
	5	1083	664	309	0.285319	0.465361
	6	922	726	305	0.330803	0.42011
	7	1188	824	357	0.300505	0.433252
	8	1117	558	308	0.275739	0.551971
	9	800	688	211	0.26375	0.306686
	10	1126	918	263	0.23357	0.286492
HSC-39	1	245	551	27	0.110204	0.0490018
	2	301	661	30	0.0996678	0.0453858
	3	238	536	20	0.0840336	0.0373134
	4	310	621	23	0.0741935	0.037037
	5	234	891	23	0.0982906	0.0258137
	6	305	538	26	0.0852459	0.0483271
	7	305	550	14	0.0459016	0.0254545
	8	294	543	34	0.115646	0.0626151
	9	268	512	16	0.0597015	0.03125
	10	266	557	20	0.075188	0.0359066
TKB-014	1	1058	563	309	0.29206	0.548845
	2	1255	754	406	0.323506	0.538462
	3	1097	1061	407	0.371012	0.3836
	4	1270	792	360	0.283465	0.454545
	5	1080	759	346	0.32037	0.455863
	6	2167	1662	712	0.328565	0.4284
	7	1008	786	340	0.337302	0.43257
	8	1309	1024	379	0.289534	0.370117
	9	1403	1053	400	0.285103	0.379867
	10	1601	1445	509	0.317926	0.352249
TKB-025	1	1324	1071	411	0.310423	0.383754
	2	1980	1415	400	0.20202	0.282686
	3	2013	1513	512	0.254347	0.338401
	4	2121	1702	524	0.247053	0.307873
	5	1735	1370	488	0.281268	0.356204
	6	1563	1181	385	0.246321	0.325995
	7	1827	1352	515	0.281883	0.380917
	8	1456	1097	411	0.28228	0.374658
	9	1935	1284	550	0.284238	0.428349
	10	2175	1610	646	0.297011	0.401242
KYT-005	1	2672	2166	752	0.281437	0.347184
	2	2688	2220	765	0.284598	0.344595
	3	2268	1887	818	0.36067	0.433492
	4	2713	2437	734	0.270549	0.30119
	5	2287	1980	877	0.383472	0.442929
	6	2421	2000	766	0.316398	0.383
	7	2453	1934	732	0.29841	0.37849
	8	2286	1805	715	0.312773	0.396122
	9	2822	2478	778	0.275691	0.313963
	10	2342	1941	526	0.224594	0.270994
THK-003	1	1071	974	342	0.319328	0.351129
	2	1732	1265	502	0.289838	0.396838
	3	1824	1209	420	0.230263	0.347395
	4	1950	1564	566	0.290256	0.361893
	5	2364	1614	657	0.277919	0.407063
	6	1662	1170	472	0.283995	0.403419
	7	2045	1363	476	0.232763	0.34923
	8	2269	1491	577	0.254297	0.386989
	9	2184	1486	545	0.249542	0.366756
	10	2430	1475	577	0.237449	0.391186
AKT-001	1	1095	160	19	0.0173516	0.11875
	2	855	225	23	0.0269006	0.102222
	3	587	203	17	0.0289608	0.0837438
	4	1397	249	36	0.0257695	0.144578
	5	798	123	9	0.0112782	0.0731707
	6	919	105	12	0.0130577	0.114286
	7	1570	214	30	0.0191083	0.140187
	8	990	92	17	0.0171717	0.184783
	9	909	130	17	0.0187019	0.130769
	10	887	131	12	0.0135287	0.0916031
AKT-002	1	125	151	1	0.008	0.00662252
	2	64	134	2	0.03125	0.0149254
	3	506	437	17	0.0335968	0.0389016
	4	308	299	7	0.0227273	0.0234114
	5	134	244	6	0.0447761	0.0245902
	6	132	170	3	0.0227273	0.0176471
	7	509	312	24	0.0471513	0.0769231
	8	299	349	14	0.0468227	0.0401146
	9	204	154	8	0.0392157	0.0519481
	10	160	208	6	0.0375	0.0288462
AKT-003	1	1691	173	22	0.0130101	0.127168
	2	1439	199	37	0.0257123	0.18593
	3	1558	159	30	0.0192555	0.188679
	4	2074	231	52	0.0250723	0.225108
	5	1571	133	15	0.00954806	0.112782
	6	1924	183	30	0.0155925	0.163934
	7	1143	383	42	0.0367454	0.109661
	8	1047	351	49	0.0468004	0.139601
	9	1000	290	34	0.034	0.117241
	10	1507	311	49	0.0325149	0.157556
AKT-004	1	1758	509	86	0.0489192	0.168959
	2	1740	553	114	0.0655172	0.206148
	3	1891	499	66	0.0349022	0.132265
	4	1982	418	89	0.0449041	0.212919
	5	2322	517	130	0.0559862	0.251451
	6	2022	454	83	0.0410485	0.182819
	7	1870	519	90	0.0481283	0.17341
	8	1253	477	61	0.0486832	0.127883
	9	1840	517	92	0.05	0.17795
	10	1713	512	86	0.0502043	0.167969
AKT-006	1	132	233	7	0.0530303	0.0300429
	2	184	324	5	0.0271739	0.0154321
	3	192	495	3	0.015625	0.00606061
	4	198	171	6	0.030303	0.0350877
	5	384	376	14	0.0364583	0.037234
	6	315	180	6	0.0190476	0.0333333
	7	271	250	10	0.0369004	0.04
	8	372	529	20	0.0537634	0.0378072
	9	395	406	14	0.035443	0.0344828
	10	338	561	16	0.0473373	0.0285205
AKT-007	1	281	676	25	0.088968	0.0369822
	2	332	680	26	0.0783133	0.0382353
	3	453	564	32	0.0706402	0.0567376
	4	565	950	51	0.0902655	0.0536842
	5	535	845	41	0.0766355	0.0485207
	6	272	801	24	0.0882353	0.0299625
	7	283	729	20	0.0706714	0.0274348
	8	248	606	20	0.0806452	0.0330033
	9	262	613	16	0.0610687	0.0261011
	10	546	689	28	0.0512821	0.0406386
AKT-008	1	734	181	16	0.0217984	0.0883978
	2	873	360	46	0.0526919	0.127778
	3	631	235	17	0.0269414	0.0723404
	4	874	430	44	0.0503432	0.102326
	5	883	259	30	0.0339751	0.11583
	6	674	269	27	0.0400593	0.100372
	7	608	250	21	0.0345395	0.084
	8	929	338	38	0.0409042	0.112426
	9	746	352	35	0.0469169	0.0994318
	10	917	312	39	0.04253	0.125
AKT-009	1	703	154	31	0.0440967	0.201299
	2	516	170	32	0.0620155	0.188235
	3	607	213	29	0.0477759	0.13615
	4	384	265	45	0.117188	0.169811
	5	644	231	42	0.0652174	0.181818
	6	489	167	28	0.0572597	0.167665
	7	1103	305	67	0.0607434	0.219672
	8	1147	293	99	0.0863121	0.337884
	9	1136	277	65	0.0572183	0.234657
	10	828	193	31	0.0374396	0.160622
HGH-001	1	1982	358	124	0.0625631	0.346369
	2	1690	242	63	0.0372781	0.260331
	3	708	243	13	0.0183616	0.0534979
	4	1652	267	73	0.0441889	0.273408
	5	740	230	10	0.0135135	0.0434783
	6	1951	368	87	0.0445925	0.236413
	7	1688	306	90	0.0533175	0.294118
	8	2175	402	115	0.0528736	0.28607
	9	1261	274	50	0.0396511	0.182482
	10	1584	368	59	0.0372475	0.160326
HGH-002	1	2051	475	115	0.0560702	0.242105
	2	1616	350	69	0.042698	0.197143
	3	1380	325	83	0.0601449	0.255385
	4	2279	661	230	0.100921	0.347958
	5	2460	564	169	0.0686992	0.299645
	6	2459	518	212	0.0862139	0.409266
	7	2050	294	86	0.0419512	0.292517
	8	1128	143	24	0.0212766	0.167832
	9	1994	310	98	0.0491474	0.316129
	10	1443	228	55	0.038115	0.241228
HGH-004	1	2071	426	126	0.0608402	0.295775
	2	2256	570	229	0.101507	0.401754
	3	1764	634	145	0.0821995	0.228707
	4	1734	612	186	0.107266	0.303922
	5	2354	631	229	0.0972812	0.362916
	6	1794	459	129	0.0719064	0.281046
	7	2199	553	195	0.0886767	0.352622
	8	1526	473	74	0.0484928	0.156448
	9	1915	642	189	0.0986945	0.294393
	10	1694	589	147	0.0867769	0.249576
HGH-005	1	1796	612	126	0.0701559	0.205882
	2	1204	530	73	0.0606312	0.137736
	3	1075	428	67	0.0623256	0.156542
	4	1250	607	90	0.072	0.14827
	5	1342	784	125	0.0931446	0.159439
	6	1187	993	125	0.105307	0.125881
	7	1115	667	76	0.0681614	0.113943
	8	1562	820	113	0.0723431	0.137805
	9	1036	476	73	0.0704633	0.153361
	10	1034	659	72	0.0696325	0.109256
HGH-006	1	39	424	1	0.025641	0.00235849
	2	50	417	3	0.06	0.00719424
	3	33	449	2	0.0606061	0.00445434
	4	46	286	5	0.108696	0.0174825
	5	39	472	5	0.128205	0.0105932
	6	31	367	3	0.0967742	0.00817439
	7	41	397	2	0.0487805	0.00503778
	8	26	394	4	0.153846	0.0101523
	9	33	256	4	0.121212	0.015625
	10	29	279	1	0.0344828	0.00358423
HGH-007	1	2150	605	158	0.0734884	0.261157
	2	2251	577	189	0.0839627	0.327556
	3	2241	608	181	0.0807675	0.297697
	4	1634	451	109	0.0667075	0.241685
	5	2022	458	147	0.0727003	0.320961
	6	1441	420	72	0.0499653	0.171429
	7	1791	457	138	0.0770519	0.301969
	8	2130	470	119	0.0558685	0.253191
	9	2165	560	126	0.0581986	0.225
	10	2251	593	174	0.077299	0.293423
HGH-008	1	2119	889	180	0.0849457	0.202475
	2	2064	883	148	0.0717054	0.16761
	3	2403	890	178	0.0740741	0.2
	4	2483	1069	231	0.0930326	0.21609
	5	2152	1110	235	0.109201	0.211712
	6	2664	1469	289	0.108483	0.196732
	7	2645	1272	295	0.111531	0.231918
	8	1849	1185	161	0.0870741	0.135865
	9	2140	1159	175	0.0817757	0.150992
	10	2288	1385	226	0.0987762	0.163177
HGH-009	1	1100	334	88	0.08	0.263473
	2	1082	461	102	0.0942699	0.221258
	3	896	337	54	0.0602679	0.160237
	4	934	335	57	0.0610278	0.170149
	5	1197	309	47	0.0392648	0.152104
	6	1080	170	36	0.0333333	0.211765
	7	1000	176	29	0.029	0.164773
	8	1018	185	38	0.0373281	0.205405
	9	964	241	44	0.0456432	0.182573
	10	1279	270	66	0.0516028	0.244444
HGH-010	1	433	287	14	0.0323326	0.0487805
	2	783	622	70	0.0893997	0.11254
	3	510	516	21	0.0411765	0.0406977
	4	381	483	17	0.0446194	0.0351967
	5	442	321	32	0.0723982	0.0996885
	6	604	361	34	0.0562914	0.0941828
	7	753	472	57	0.0756972	0.120763
	8	966	411	46	0.047619	0.111922
	9	466	438	31	0.0665236	0.0707763
	10	1262	453	90	0.0713154	0.198675
HGH-011	1	768	305	14	0.0182292	0.0459016
	2	583	292	15	0.025729	0.0513699
	3	861	443	40	0.0464576	0.0902935
	4	539	699	35	0.0649351	0.0500715
	5	735	528	33	0.044898	0.0625
	6	800	507	44	0.055	0.086785
	7	1273	463	54	0.0424195	0.116631
	8	1098	410	37	0.0336976	0.0902439
	9	1030	355	32	0.031068	0.0901408
	10	1149	399	39	0.0339426	0.0977444
HGH-012	1	2180	398	96	0.0440367	0.241206
	2	1954	466	80	0.0409417	0.171674
	3	1532	339	42	0.0274151	0.123894
	4	1313	265	48	0.0365575	0.181132
	5	1668	403	46	0.0275779	0.114144
	6	1262	323	45	0.0356577	0.139319
	7	438	307	17	0.0388128	0.0553746
	8	628	259	20	0.0318471	0.0772201
	9	1136	351	48	0.0422535	0.136752
	10	1100	350	38	0.0345455	0.108571
HGH-013	1	374	251	3	0.00802139	0.0119522
	2	458	533	25	0.0545852	0.0469043
	3	345	415	21	0.0608696	0.0506024
	4	421	530	19	0.0451306	0.0358491
	5	358	279	9	0.0251397	0.0322581
	6	774	335	37	0.0478036	0.110448
	7	332	272	9	0.0271084	0.0330882
	8	536	291	14	0.0261194	0.04811
	9	497	369	10	0.0201207	0.0271003
	10	614	442	15	0.02443	0.0339367
HGH-014	1	543	361	27	0.0497238	0.0747922
	2	394	357	15	0.0380711	0.0420168
	3	381	336	19	0.0498688	0.0565476
	4	435	341	22	0.0505747	0.0645161
	5	322	356	16	0.0496894	0.0449438
	6	340	339	16	0.0470588	0.0471976
	7	634	396	27	0.0425868	0.0681818
	8	309	271	10	0.0323625	0.0369004
	9	626	454	34	0.0543131	0.0748899
	10	230	239	10	0.0434783	0.041841
HGH-015	1	261	377	19	0.0727969	0.0503979
	2	607	453	40	0.0658979	0.0883002
	3	253	281	9	0.0355731	0.0320285
	4	471	261	15	0.0318471	0.0574713
	5	638	448	31	0.0485893	0.0691964
	6	691	381	31	0.0448625	0.0813648
	7	661	383	34	0.0514372	0.0887728
	8	863	518	52	0.0602549	0.100386
	9	666	466	44	0.0660661	0.0944206
	10	124	602	6	0.0483871	0.00996678
HGH-016	1	90	179	4	0.0444444	0.0223464
	2	49	158	1	0.0204082	0.00632911
	3	57	261	1	0.0175439	0.00383142
	4	91	306	1	0.010989	0.00326797
	5	79	285	2	0.0253165	0.00701754
	6	102	149	0	0	0
	7	139	135	5	0.0359712	0.037037
	8	98	109	0	0	0
	9	60	244	0	0	0
	10	61	284	1	0.0163934	0.00352113
HGH-018	1	273	285	7	0.025641	0.0245614
	2	238	205	5	0.0210084	0.0243902
	3	476	489	21	0.0441176	0.0429448
	4	354	319	8	0.0225989	0.0250784
	5	362	387	16	0.0441989	0.0413437
	6	308	281	10	0.0324675	0.0355872
	7	178	149	2	0.011236	0.0134228
	8	398	365	12	0.0301508	0.0328767
	9	345	431	15	0.0434783	0.0348028
	10	259	403	11	0.042471	0.0272953
KGW-001	1	2184	584	248	0.113553	0.424658
	2	1884	527	217	0.11518	0.411765
	3	1682	472	161	0.0957194	0.341102
	4	2091	733	268	0.128168	0.365621
	5	1484	773	186	0.125337	0.240621
	6	1341	399	96	0.0715884	0.240602
	7	1572	710	159	0.101145	0.223944
	8	1000	544	107	0.107	0.196691
	9	1131	497	108	0.0954907	0.217304
	10	2205	849	305	0.138322	0.359246
KGW-002	1	1553	585	116	0.0746941	0.198291
	2	1365	623	80	0.0586081	0.128411
	3	1543	587	82	0.0531432	0.139693
	4	1451	428	81	0.0558236	0.189252
	5	900	480	74	0.0822222	0.154167
	6	1280	394	68	0.053125	0.172589
	7	1249	488	61	0.0488391	0.125
	8	1337	550	85	0.0635752	0.154545
	9	2022	652	165	0.0816024	0.253067
	10	2135	628	160	0.0749415	0.254777
KGW-003	1	1256	394	45	0.035828	0.114213
	2	1115	355	38	0.0340807	0.107042
	3	1913	460	76	0.0397282	0.165217
	4	1392	470	60	0.0431034	0.12766
	5	1560	457	62	0.0397436	0.135667
	6	1075	284	34	0.0316279	0.119718
	7	1127	322	28	0.0248447	0.0869565
	8	1048	368	33	0.0314885	0.0896739
	9	839	316	27	0.0321812	0.085443
	10	1378	306	44	0.0319303	0.143791
KGW-004	1	943	324	27	0.028632	0.0833333
	2	1019	343	30	0.0294406	0.0874636
	3	711	263	17	0.02391	0.0646388
	4	1076	380	36	0.0334572	0.0947368
	5	1062	434	64	0.0602637	0.147465
	6	673	366	22	0.0326895	0.0601093
	7	753	429	32	0.0424967	0.0745921
	8	844	380	23	0.0272512	0.0605263
	9	776	473	21	0.0270619	0.0443975
	10	832	284	21	0.0252404	0.0739437
KGW-005	1	843	1055	68	0.0806643	0.064455
	2	864	847	53	0.0613426	0.0625738
	3	676	529	27	0.0399408	0.0510397
	4	648	419	23	0.0354938	0.0548926
	5	836	748	35	0.041866	0.0467914
	6	782	686	32	0.0409207	0.0466472
	7	519	563	23	0.044316	0.0408526
	8	921	605	55	0.0597177	0.0909091
	9	1422	667	75	0.0527426	0.112444
	10	754	497	30	0.0397878	0.0603622
KGW-006	1	1457	407	76	0.052162	0.186732
	2	1199	275	41	0.0341952	0.149091
	3	1365	314	73	0.0534799	0.232484
	4	865	227	36	0.0416185	0.15859
	5	850	232	42	0.0494118	0.181034
	6	766	224	15	0.0195822	0.0669643
	7	693	514	64	0.0923521	0.124514
	8	589	476	33	0.0560272	0.0693277
	9	434	355	16	0.0368664	0.0450704
	10	850	547	39	0.0458824	0.071298
KYT-001	1	1185	481	68	0.057384	0.141372
	2	831	382	62	0.0746089	0.162304
	3	1119	378	81	0.0723861	0.214286
	4	1335	424	92	0.0689139	0.216981
	5	950	246	27	0.0284211	0.109756
	6	1491	496	119	0.0798122	0.239919
	7	1718	454	106	0.0616997	0.23348
	8	1328	323	80	0.060241	0.247678
	9	1292	404	70	0.0541796	0.173267
	10	1024	328	75	0.0732422	0.228659
KYT-006	1	2205	1029	230	0.104308	0.223518
	2	1555	1032	179	0.115113	0.17345
	3	1886	929	222	0.117709	0.238967
	4	1871	904	213	0.113843	0.235619
	5	2014	1164	271	0.134558	0.232818
	6	2263	1221	254	0.11224	0.208026
	7	2552	1066	299	0.117163	0.280488
	8	1372	884	123	0.0896501	0.13914
	9	2676	1259	253	0.0945441	0.200953
	10	2608	1500	304	0.116564	0.202667
KYT-007	1	2037	416	75	0.0368189	0.180288
	2	1890	394	83	0.0439153	0.21066
	3	1621	457	79	0.0487353	0.172867
	4	1420	377	55	0.0387324	0.145889
	5	1751	307	63	0.0359794	0.205212
	6	2027	487	97	0.047854	0.199179
	7	1672	456	68	0.0406699	0.149123
	8	1903	559	108	0.0567525	0.193202
	9	1623	528	72	0.0443623	0.136364
	10	1856	510	74	0.0398707	0.145098
KYT-009	1	2084	590	116	0.0556622	0.19661
	2	1275	321	68	0.0533333	0.211838
	3	1784	329	78	0.043722	0.237082
	4	1162	252	47	0.0404475	0.186508
	5	1383	360	60	0.0433839	0.166667
	6	1655	527	95	0.0574018	0.180266
	7	1298	362	59	0.0454545	0.162983
	8	1171	434	63	0.0538002	0.145161
	9	1300	303	59	0.0453846	0.194719
	10	1329	516	79	0.0594432	0.153101
KYT-010	1	455	372	22	0.0483516	0.0591398
	2	197	230	14	0.071066	0.0608696
	3	205	168	3	0.0146341	0.0178571
	4	75	221	3	0.04	0.0135747
	5	305	432	15	0.0491803	0.0347222
	6	1019	473	38	0.0372915	0.0803383
	7	924	268	24	0.025974	0.0895522
	8	869	340	33	0.0379747	0.0970588
	9	535	294	30	0.0560748	0.102041
	10	366	204	16	0.0437158	0.0784314
KYT-011	1	235	932	20	0.0851064	0.0214592
	2	776	895	55	0.0708763	0.0614525
	3	1162	1065	79	0.0679862	0.0741784
	4	849	879	60	0.0706714	0.0682594
	5	1113	1730	124	0.111411	0.0716763
	6	251	830	29	0.115538	0.0349398
	7	232	951	21	0.0905172	0.022082
	8	923	886	61	0.0660888	0.0688488
	9	965	915	56	0.0580311	0.0612022
	10	832	943	51	0.0612981	0.0540827
KYT-012	1	577	437	70	0.121317	0.160183
	2	722	343	62	0.0858726	0.180758
	3	1001	212	39	0.038961	0.183962
	4	991	198	32	0.0322906	0.161616
	5	325	282	13	0.04	0.0460993
	6	666	137	21	0.0315315	0.153285
	7	1204	131	15	0.0124585	0.114504
	8	778	154	21	0.0269923	0.136364
	9	1048	329	56	0.0534351	0.170213
	10	715	204	29	0.0405594	0.142157
KYT-013	1	1376	577	53	0.0385174	0.0918544
	2	232	257	4	0.0172414	0.0155642
	3	163	90	1	0.00613497	0.0111111
	4	452	152	10	0.0221239	0.0657895
	5	949	634	30	0.0316122	0.0473186
	6	736	686	35	0.0475543	0.0510204
	7	489	229	24	0.0490798	0.104803
	8	96	238	3	0.03125	0.012605
	9	206	106	5	0.0242718	0.0471698
	10	1001	304	32	0.031968	0.105263
KYT-014	1	651	758	34	0.0522273	0.0448549
	2	732	848	40	0.0546448	0.0471698
	3	580	733	50	0.0862069	0.0682128
	4	706	709	44	0.0623229	0.0620592
	5	544	721	26	0.0477941	0.036061
	6	771	707	37	0.0479896	0.0523338
	7	497	554	34	0.0684105	0.0613718
	8	476	574	18	0.0378151	0.0313589
	9	662	877	49	0.0740181	0.0558723
	10	688	899	51	0.0741279	0.0567297
KYT-015	1	1147	278	50	0.043592	0.179856
	2	1394	250	49	0.0351506	0.196
	3	1153	379	60	0.0520382	0.158311
	4	1364	355	59	0.0432551	0.166197
	5	1454	357	83	0.0570839	0.232493
	6	1466	259	52	0.0354707	0.200772
	7	1520	289	39	0.0256579	0.134948
	8	1325	272	30	0.0226415	0.110294
	9	1527	369	68	0.0445318	0.184282
	10	1171	238	20	0.0170794	0.0840336
KYT-016	1	1298	334	55	0.0423729	0.164671
	2	1033	312	28	0.0271055	0.0897436
	3	1251	310	23	0.0183853	0.0741935
	4	1098	272	35	0.0318761	0.128676
	5	1608	387	62	0.0385572	0.160207
	6	1524	445	79	0.0518373	0.177528
	7	1569	335	58	0.0369662	0.173134
	8	1760	392	82	0.0465909	0.209184
	9	1294	394	43	0.0332303	0.109137
	10	1163	316	26	0.022356	0.0822785
KYT-017	1	707	1194	83	0.117397	0.0695142
	2	851	909	66	0.0775558	0.0726073
	3	736	972	61	0.0828804	0.0627572
	4	751	1121	63	0.0838881	0.0561998
	5	697	877	48	0.0688666	0.054732
	6	796	915	65	0.0816583	0.0710383
	7	507	802	32	0.0631164	0.0399002
	8	1059	887	67	0.0632672	0.0755355
	9	690	1120	87	0.126087	0.0776786
	10	752	1134	85	0.113032	0.0749559
KYT-018	1	914	458	34	0.0371991	0.0742358
	2	1216	490	37	0.0304276	0.0755102
	3	1588	390	42	0.0264484	0.107692
	4	1610	445	51	0.031677	0.114607
	5	1139	358	33	0.0289728	0.0921788
	6	850	317	17	0.02	0.0536278
	7	1281	373	41	0.0320062	0.10992
	8	824	402	30	0.0364078	0.0746269
	9	1638	585	81	0.0494505	0.138462
	10	599	285	18	0.0300501	0.0631579
THK-002	1	787	313	42	0.0533672	0.134185
	2	1129	367	52	0.0460585	0.141689
	3	1541	398	76	0.0493186	0.190955
	4	1356	322	51	0.0376106	0.158385
	5	1403	345	75	0.0534569	0.217391
	6	1451	372	68	0.0468642	0.182796
	7	1321	318	87	0.0658592	0.273585
	8	560	601	19	0.0339286	0.031614
	9	1737	398	101	0.0581462	0.253769
	10	1547	331	85	0.0549451	0.256798
THK-006	1	200	1065	12	0.06	0.0112676
	2	118	723	16	0.135593	0.02213
	3	184	978	18	0.0978261	0.0184049
	4	228	1113	9	0.0394737	0.00808625
	5	178	842	13	0.0730337	0.0154394
	6	256	1044	14	0.0546875	0.01341
	7	237	848	12	0.0506329	0.0141509
	8	159	860	14	0.0880503	0.0162791
	9	133	871	9	0.0676692	0.010333
	10	128	968	16	0.125	0.0165289
THK-008	1	275	249	21	0.0763636	0.0843373
	2	216	256	10	0.0462963	0.0390625
	3	336	415	30	0.0892857	0.0722892
	4	216	331	13	0.0601852	0.0392749
	5	407	330	15	0.036855	0.0454545
	6	255	240	7	0.027451	0.0291667
	7	361	277	22	0.0609418	0.0794224
	8	271	276	14	0.0516605	0.0507246
	9	142	297	11	0.0774648	0.037037
	10	780	488	38	0.0487179	0.0778689
THK-010	1	161	443	13	0.0807453	0.0293454
	2	989	471	50	0.0505561	0.106157
	3	901	419	39	0.0432852	0.0930788
	4	1158	486	52	0.044905	0.106996
	5	1295	545	51	0.0393822	0.093578
	6	886	331	31	0.0349887	0.0936556
	7	586	336	46	0.0784983	0.136905
	8	371	398	49	0.132075	0.123116
	9	796	318	36	0.0452261	0.113208
	10	763	315	51	0.0668414	0.161905
THK-011	1	1404	203	41	0.0292023	0.20197
	2	1305	252	49	0.0375479	0.194444
	3	1546	234	74	0.0478655	0.316239
	4	1699	181	60	0.0353149	0.331492
	5	1746	339	115	0.0658648	0.339233
	6	1611	259	65	0.0403476	0.250965
	7	1733	314	93	0.0536642	0.296178
	8	1142	382	84	0.0735552	0.219895
	9	1128	449	125	0.110816	0.278396
	10	1263	152	21	0.0166271	0.138158
THK-012	1	161	524	11	0.068323	0.0209924
	2	73	670	9	0.123288	0.0134328
	3	80	455	2	0.025	0.0043956
	4	55	551	6	0.109091	0.0108893
	5	92	565	5	0.0543478	0.00884956
	6	129	552	9	0.0697674	0.0163043
	7	136	689	12	0.0882353	0.0174165
	8	156	588	10	0.0641026	0.0170068
	9	76	728	7	0.0921053	0.00961538
	10	57	608	7	0.122807	0.0115132
THK-013	1	116	137	3	0.0258621	0.0218978
	2	138	138	5	0.0362319	0.0362319
	3	126	83	1	0.00793651	0.0120482
	4	79	57	2	0.0253165	0.0350877
	5	162	137	6	0.037037	0.0437956
	6	64	54	3	0.046875	0.0555556
	7	110	153	2	0.0181818	0.0130719
	8	108	118	5	0.0462963	0.0423729
	9	57	89	3	0.0526316	0.0337079
	10	95	108	3	0.0315789	0.0277778
THK-014	1	762	250	19	0.0249344	0.076
	2	965	237	26	0.026943	0.109705
	3	1077	332	37	0.0343547	0.111446
	4	1088	284	37	0.0340074	0.130282
	5	283	126	8	0.0282686	0.0634921
	6	524	193	10	0.019084	0.0518135
	7	781	231	22	0.028169	0.0952381
	8	613	261	18	0.0293638	0.0689655
	9	934	245	20	0.0214133	0.0816327
	10	1491	290	34	0.0228035	0.117241
TKB-002	1	949	1142	56	0.0590095	0.0490368
	2	1035	1163	63	0.0608696	0.0541702
	3	334	833	19	0.0568862	0.0228091
	4	284	758	15	0.0528169	0.0197889
	5	463	1002	30	0.0647948	0.0299401
	6	435	1059	28	0.0643678	0.02644
	7	393	940	25	0.0636132	0.0265957
	8	415	875	18	0.0433735	0.0205714
	9	1250	1413	86	0.0688	0.0608634
	10	974	1303	61	0.0626283	0.046815
TKB-003	1	435	555	21	0.0482759	0.0378378
	2	568	643	21	0.0369718	0.0326594
	3	502	598	21	0.0418327	0.0351171
	4	716	493	47	0.0656425	0.0953347
	5	989	612	46	0.0465116	0.0751634
	6	687	552	36	0.0524017	0.0652174
	7	791	590	34	0.0429836	0.0576271
	8	938	680	49	0.0522388	0.0720588
	9	819	841	41	0.0500611	0.0487515
	10	893	715	50	0.055991	0.0699301
TKB-004	1	1875	564	170	0.0906667	0.301418
	2	1771	607	153	0.0863919	0.252059
	3	1800	549	93	0.0516667	0.169399
	4	1371	575	87	0.0634573	0.151304
	5	961	454	71	0.0738814	0.156388
	6	1333	305	59	0.0442611	0.193443
	7	1785	544	94	0.0526611	0.172794
	8	1867	453	101	0.0540975	0.222958
	9	1902	445	107	0.0562566	0.240449
	10	1995	523	128	0.0641604	0.244742
TKB-012	1	752	248	64	0.0851064	0.258065
	2	764	195	30	0.039267	0.153846
	3	1157	254	38	0.0328436	0.149606
	4	845	522	75	0.0887574	0.143678
	5	725	385	22	0.0303448	0.0571429
	6	1096	399	78	0.0711679	0.195489
	7	741	404	96	0.129555	0.237624
	8	1089	264	46	0.0422406	0.174242
	9	1037	228	29	0.0279653	0.127193
	10	684	441	90	0.131579	0.204082
TKB-013	1	1681	272	57	0.0339084	0.209559
	2	1665	347	83	0.0498498	0.239193
	3	1411	222	49	0.0347271	0.220721
	4	1437	196	43	0.0299235	0.219388
	5	1248	385	68	0.0544872	0.176623
	6	1022	280	40	0.0391389	0.142857
	7	780	169	31	0.0397436	0.183432
	8	994	258	51	0.0513078	0.197674
	9	1694	331	65	0.0383707	0.196375
	10	1181	181	24	0.0203218	0.132597
TKB-016	1	1586	608	84	0.0529634	0.138158
	2	1651	762	110	0.0666263	0.144357
	3	1325	379	46	0.034717	0.121372
	4	1419	767	73	0.0514447	0.095176
	5	1357	520	76	0.0560059	0.146154
	6	1403	777	89	0.0634355	0.114543
	7	1058	300	30	0.0283554	0.1
	8	1045	478	62	0.0593301	0.129707
	9	1097	385	45	0.041021	0.116883
	10	1287	318	37	0.028749	0.116352
TKB-017	1	1873	674	102	0.0544581	0.151335
	2	2278	778	127	0.0557507	0.163239
	3	2207	751	137	0.0620752	0.182423
	4	2076	605	117	0.0563584	0.193388
	5	1564	620	82	0.0524297	0.132258
	6	1959	707	121	0.0617662	0.171146
	7	2338	793	188	0.0804106	0.237074
	8	1748	521	118	0.0675057	0.226488
	9	2181	701	146	0.0669418	0.208274
	10	1826	729	105	0.0575027	0.144033
TKB-018	1	76	308	2	0.0263158	0.00649351
	2	210	217	11	0.052381	0.0506912
	3	200	252	13	0.065	0.0515873
	4	252	223	7	0.0277778	0.0313901
	5	259	288	23	0.0888031	0.0798611
	6	162	206	13	0.0802469	0.0631068
	7	110	263	8	0.0727273	0.0304183
	8	106	195	2	0.0188679	0.0102564
	9	283	152	8	0.0282686	0.0526316
	10	174	208	8	0.045977	0.0384615
TKB-019	1	1068	302	41	0.0383895	0.135762
	2	1153	406	40	0.0346921	0.0985222
	3	1819	459	104	0.0571743	0.22658
	4	1848	412	69	0.0373377	0.167476
	5	1463	358	58	0.0396446	0.162011
	6	1607	321	54	0.033603	0.168224
	7	1323	430	45	0.0340136	0.104651
	8	1610	495	86	0.0534161	0.173737
	9	1347	519	58	0.0430586	0.111753
	10	1182	412	53	0.0448393	0.128641
TKB-020	1	858	607	32	0.037296	0.0527183
	2	890	403	34	0.0382022	0.0843672
	3	426	561	23	0.0539906	0.0409982
	4	608	665	31	0.0509868	0.0466165
	5	620	866	58	0.0935484	0.0669746
	6	1101	673	83	0.075386	0.123328
	7	854	508	40	0.0468384	0.0787402
	8	992	714	74	0.0745968	0.103641
	9	899	685	44	0.0489433	0.0642336
	10	495	576	24	0.0484848	0.0416667
TKB-021	1	373	846	29	0.077748	0.034279
	2	279	632	23	0.0824373	0.0363924
	3	933	718	47	0.0503751	0.0654596
	4	680	835	56	0.0823529	0.0670659
	5	589	899	35	0.0594228	0.0389321
	6	574	853	43	0.0749129	0.0504103
	7	1217	714	65	0.05341	0.0910364
	8	1182	823	78	0.0659898	0.0947752
	9	1291	767	86	0.066615	0.112125
	10	1184	563	58	0.0489865	0.10302
TKB-023	1	48	1484	4	0.0833333	0.00269542
	2	41	1740	5	0.121951	0.00287356
	3	56	574	10	0.178571	0.0174216
	4	135	514	10	0.0740741	0.0194553
	5	54	467	5	0.0925926	0.0107066
	6	43	713	2	0.0465116	0.00280505
	7	78	555	5	0.0641026	0.00900901
	8	61	477	4	0.0655738	0.00838574
	9	97	383	6	0.0618557	0.0156658
	10	54	534	7	0.12963	0.0131086
TKB-024	1	1356	748	107	0.0789086	0.143048
	2	1714	845	127	0.0740957	0.150296
	3	1967	811	122	0.0620234	0.150432
	4	2200	947	202	0.0918182	0.213305
	5	2299	711	148	0.0643758	0.208158
	6	2308	755	155	0.0671577	0.205298
	7	2059	583	115	0.0558524	0.197256
	8	2705	1026	188	0.0695009	0.183236
	9	2108	959	204	0.0967742	0.212722
	10	2379	882	191	0.0802858	0.216553
TKB-026	1	2542	998	239	0.0940205	0.239479
	2	2524	970	253	0.100238	0.260825
	3	2423	945	216	0.0891457	0.228571
	4	2564	1096	269	0.104914	0.245438
	5	1902	878	207	0.108833	0.235763
	6	2064	750	190	0.0920543	0.253333
	7	2208	787	215	0.0973732	0.273189
	8	1682	690	112	0.0665874	0.162319
	9	2066	619	114	0.0551791	0.184168
	10	2191	893	172	0.078503	0.192609
TKB-028	1	221	731	22	0.0995475	0.0300958
	2	676	537	34	0.0502959	0.0633147
	3	616	561	38	0.0616883	0.0677362
	4	1148	424	43	0.0374564	0.101415
	5	797	852	44	0.055207	0.0516432
	6	437	578	26	0.0594966	0.0449827
	7	771	541	28	0.0363165	0.051756
	8	426	500	24	0.056338	0.048
	9	656	862	48	0.0731707	0.0556845
	10	236	591	12	0.0508475	0.0203046
TKB-030	1	2067	501	176	0.0851476	0.351297
	2	1940	448	180	0.0927835	0.401786
	3	1260	241	65	0.0515873	0.26971
	4	1723	298	93	0.0539756	0.312081
	5	1625	323	92	0.0566154	0.28483
	6	1532	267	80	0.0522193	0.299625
	7	2301	375	169	0.0734463	0.450667
	8	2054	338	113	0.0550146	0.33432
	9	2012	357	123	0.0611332	0.344538
	10	1928	439	135	0.0700207	0.307517
TKB-032	1	776	670	61	0.0786082	0.0910448
	2	1049	694	71	0.0676835	0.102305
	3	1225	607	59	0.0481633	0.0971993
	4	1040	540	53	0.0509615	0.0981481
	5	1167	505	54	0.0462725	0.106931
	6	361	619	30	0.0831025	0.0484653
	7	1022	546	62	0.0606654	0.113553
	8	354	542	25	0.0706215	0.0461255
	9	425	515	30	0.0705882	0.0582524
	10	587	489	30	0.0511073	0.0613497
TKB-033	1	2276	854	149	0.0654657	0.174473
	2	2495	687	133	0.0533066	0.193595
	3	1920	647	91	0.0473958	0.140649
	4	2097	739	124	0.0591321	0.167794
	5	2445	855	164	0.0670757	0.191813
	6	1727	678	87	0.0503764	0.128319
	7	1880	782	107	0.0569149	0.136829
	8	1960	706	117	0.0596939	0.165722
	9	1310	509	91	0.0694656	0.178782
	10	1139	469	83	0.0728709	0.176972
TKB-034	1	2192	889	160	0.0729927	0.179978
	2	2072	897	183	0.0883205	0.204013
	3	1527	970	150	0.0982318	0.154639
	4	2042	829	180	0.0881489	0.217129
	5	1992	898	160	0.0803213	0.178174
	6	1005	867	83	0.0825871	0.0957324
	7	1159	729	87	0.0750647	0.119342
	8	1667	820	143	0.0857828	0.17439
	9	1634	938	139	0.0850673	0.148188
	10	2017	1093	187	0.0927119	0.171089
TKB-035	1	1130	393	48	0.0424779	0.122137
	2	1287	472	80	0.0621601	0.169492
	3	857	349	51	0.0595099	0.146132
	4	1484	521	98	0.0660377	0.1881
	5	643	575	46	0.0715397	0.08
	6	944	366	42	0.0444915	0.114754
	7	1282	342	31	0.024181	0.0906433
	8	1666	548	74	0.0444178	0.135036
	9	1433	511	77	0.0537334	0.150685
	10	1007	517	81	0.0804369	0.156673
TKB-036	1	1515	333	73	0.0481848	0.219219
	2	1329	479	91	0.0684725	0.189979
	3	1494	223	22	0.0147256	0.0986547
	4	1143	275	46	0.040245	0.167273
	5	972	286	58	0.0596708	0.202797
	6	1569	458	121	0.0771192	0.264192
	7	1530	393	92	0.0601307	0.234097
	8	1375	476	112	0.0814545	0.235294
	9	1867	359	117	0.0626674	0.325905
	10	1875	254	79	0.0421333	0.311024
TKB-037	1	935	220	14	0.0149733	0.0636364
	2	748	153	25	0.0334225	0.163399
	3	713	314	29	0.0406732	0.0923567
	4	616	287	28	0.0454545	0.097561
	5	981	297	23	0.0234455	0.0774411
	6	749	309	24	0.0320427	0.0776699
	7	939	427	44	0.0468584	0.103044
	8	842	332	30	0.0356295	0.0903614
	9	949	449	44	0.0463646	0.0979955
	10	946	306	33	0.0348837	0.107843
TKB-038	1	1098	588	78	0.0710383	0.132653
	2	1733	639	109	0.0628967	0.170579
	3	1756	736	105	0.059795	0.142663
	4	1689	878	127	0.0751924	0.144647
	5	1830	851	120	0.0655738	0.141011
	6	1924	903	136	0.0706861	0.150609
	7	1901	1024	151	0.0794319	0.147461
	8	1265	618	92	0.0727273	0.148867
	9	1438	798	94	0.0653686	0.117794
	10	1583	717	110	0.0694883	0.153417
TKB-039	1	744	296	40	0.0537634	0.135135
	2	866	515	54	0.0623557	0.104854
	3	898	619	64	0.0712695	0.103393
	4	959	648	66	0.0688217	0.101852
	5	779	443	39	0.0500642	0.0880361
	6	639	543	38	0.0594679	0.0699816
	7	672	507	45	0.0669643	0.0887574
	8	1109	705	104	0.0937782	0.147518
	9	835	410	51	0.0610778	0.12439
	10	408	748	40	0.0980392	0.0534759
TKB-040	1	1220	676	92	0.0754098	0.136095
	2	1262	506	89	0.070523	0.175889
	3	1642	608	132	0.0803898	0.217105
	4	1731	649	102	0.0589255	0.157165
	5	1497	548	90	0.0601202	0.164234
	6	1172	540	63	0.0537543	0.116667
	7	1245	657	101	0.0811245	0.153729
	8	1136	542	66	0.0580986	0.121771
	9	1178	499	67	0.0568761	0.134269
	10	904	488	57	0.0630531	0.116803
TKB-041	1	1185	399	48	0.0405063	0.120301
	2	1732	496	68	0.039261	0.137097
	3	561	455	29	0.0516934	0.0637363
	4	877	433	45	0.0513113	0.103926
	5	921	460	32	0.0347448	0.0695652
	6	1133	544	56	0.0494263	0.102941
	7	957	591	47	0.0491118	0.0795262
	8	1305	552	58	0.0444444	0.105072
	9	912	425	26	0.0285088	0.0611765
	10	802	434	29	0.0361596	0.0668203
TKB-042	1	2302	652	117	0.0508254	0.179448
	2	1940	580	113	0.0582474	0.194828
	3	2337	596	113	0.0483526	0.189597
	4	2070	553	107	0.0516908	0.19349
	5	1847	504	95	0.0514348	0.188492
	6	1774	512	82	0.0462232	0.160156
	7	2344	667	130	0.0554608	0.194903
	8	2362	937	165	0.0698561	0.176094
	9	2185	656	112	0.0512586	0.170732
	10	1961	594	91	0.0464049	0.153199
TKB-043	1	1111	483	48	0.0432043	0.0993789
	2	1035	585	55	0.0531401	0.0940171
	3	758	331	29	0.0382586	0.0876133
	4	770	389	27	0.0350649	0.0694087
	5	1030	450	41	0.0398058	0.0911111
	6	875	365	36	0.0411429	0.0986301
	7	1068	507	31	0.0290262	0.061144
	8	1060	720	69	0.0650943	0.0958333
	9	1156	549	52	0.0449827	0.0947177
	10	911	635	44	0.0482986	0.0692913
TKB-046	1	1539	826	94	0.0610786	0.113801
	2	1060	814	62	0.0584906	0.0761671
	3	1312	680	92	0.070122	0.135294
	4	1400	1066	105	0.075	0.0984991
	5	1070	827	68	0.0635514	0.0822249
	6	1323	823	90	0.0680272	0.109356
	7	1137	746	78	0.0686016	0.104558
	8	1062	900	59	0.0555556	0.0655556
	9	1083	609	62	0.0572484	0.101806
	10	1001	697	51	0.0509491	0.0731707
TKB-048	1	1693	437	68	0.0401654	0.155606
	2	1233	221	49	0.0397405	0.221719
	3	1793	446	68	0.0379253	0.152466
	4	783	190	15	0.0191571	0.0789474
	5	921	390	38	0.0412595	0.0974359
	6	906	342	31	0.0342163	0.0906433
	7	1454	608	82	0.0563961	0.134868
	8	1448	541	58	0.0400552	0.107209
	9	1233	631	55	0.0446067	0.0871632
	10	813	790	67	0.0824108	0.0848101
TKB-049	1	1660	536	82	0.0493976	0.152985
	2	1309	417	60	0.0458365	0.143885
	3	1740	509	69	0.0396552	0.13556
	4	1423	431	70	0.0491918	0.162413
	5	1467	463	54	0.0368098	0.116631
	6	1562	294	49	0.03137	0.166667
	7	951	352	35	0.0368034	0.0994318
	8	1277	372	52	0.0407204	0.139785
	9	1107	397	46	0.0415537	0.115869
	10	1168	550	42	0.0359589	0.0763636
TKB-051	1	203	801	11	0.0541872	0.0137328
	2	342	501	25	0.0730994	0.0499002
	3	131	357	7	0.0534351	0.0196078
	4	140	267	10	0.0714286	0.0374532
	5	375	356	24	0.064	0.0674157
	6	279	531	24	0.0860215	0.0451977
	7	602	492	31	0.051495	0.0630081
	8	292	445	15	0.0513699	0.0337079
	9	360	597	23	0.0638889	0.038526
	10	408	647	35	0.0857843	0.0540958
TKB-055	1	1299	1069	116	0.0892995	0.108513
	2	1362	1101	106	0.0778267	0.0962761
	3	1217	987	89	0.0731306	0.0901722
	4	1301	880	76	0.0584166	0.0863636
	5	1259	838	76	0.0603654	0.0906921
	6	816	849	61	0.0747549	0.0718492
	7	1335	833	86	0.0644195	0.103241
	8	1257	860	93	0.0739857	0.10814
	9	1048	986	80	0.0763359	0.0811359
	10	1221	960	78	0.0638821	0.08125
TKB-056	1	1885	1126	573	0.303979	0.508881
	2	1365	475	120	0.0879121	0.252632
	3	1422	384	95	0.0668073	0.247396
	4	1803	618	134	0.0743206	0.216828
	5	1389	469	71	0.0511159	0.151386
	6	2260	481	138	0.0610619	0.286902
	7	1658	425	112	0.0675513	0.263529
	8	1509	344	75	0.0497018	0.218023
	9	1476	402	106	0.0718157	0.263682
	10	1546	385	75	0.0485123	0.194805
TKB-057	1	536	987	35	0.0652985	0.035461
	2	148	1071	9	0.0608108	0.00840336
	3	162	953	8	0.0493827	0.00839454
	4	187	936	12	0.0641711	0.0128205
	5	132	1050	14	0.106061	0.0133333
	6	297	823	13	0.043771	0.0157959
	7	212	1005	8	0.0377358	0.0079602
	8	240	911	17	0.0708333	0.0186608
	9	329	1023	16	0.0486322	0.0156403
	10	196	1019	14	0.0714286	0.013739
TKB-058	1	1479	299	56	0.0378634	0.187291
	2	1332	308	55	0.0412913	0.178571
	3	1580	330	87	0.0550633	0.263636
	4	1052	333	62	0.0589354	0.186186
	5	1852	399	91	0.0491361	0.22807
	6	1221	455	89	0.0728911	0.195604
	7	1475	376	87	0.0589831	0.231383
	8	1234	400	95	0.0769854	0.2375
	9	1073	339	52	0.0484623	0.153392
	10	1427	394	78	0.0546601	0.19797
TKB-059	1	549	306	20	0.0364299	0.0653595
	2	432	284	10	0.0231481	0.0352113
	3	367	196	7	0.0190736	0.0357143
	4	666	149	14	0.021021	0.0939597
	5	871	226	26	0.0298507	0.115044
	6	831	210	21	0.0252708	0.1
	7	1322	144	16	0.0121029	0.111111
	8	992	224	21	0.0211694	0.09375
	9	978	181	13	0.0132924	0.0718232
	10	1400	145	30	0.0214286	0.206897
TKB-065	1	53	173	8	0.150943	0.0462428
	2	556	253	21	0.0377698	0.083004
	3	1021	199	22	0.0215475	0.110553
	4	723	201	23	0.0318119	0.114428
	5	578	273	17	0.0294118	0.0622711
	6	402	153	14	0.0348259	0.0915033
	7	661	179	25	0.0378215	0.139665
	8	761	197	32	0.0420499	0.162437
	9	643	190	22	0.0342146	0.115789
	10	971	225	42	0.0432544	0.186667
TKB-067	1	47	538	4	0.0851064	0.00743494
	2	76	618	3	0.0394737	0.00485437
	3	82	647	4	0.0487805	0.00618238
	4	89	692	5	0.0561798	0.00722543
	5	79	671	3	0.0379747	0.00447094
	6	92	872	10	0.108696	0.0114679
	7	115	799	5	0.0434783	0.00625782
	8	93	815	10	0.107527	0.0122699
	9	92	827	11	0.119565	0.0133011
	10	88	899	4	0.0454545	0.00444939
TKB-071	1	910	715	72	0.0791209	0.100699
	2	1554	881	154	0.0990991	0.174801
	3	1274	825	99	0.077708	0.12
	4	1012	711	77	0.076087	0.108298
	5	941	666	71	0.0754516	0.106607
	6	1740	968	264	0.151724	0.272727
	7	1261	888	180	0.142744	0.202703
	8	2022	1210	310	0.153314	0.256198
	9	1995	1139	284	0.142356	0.249342
	10	1888	1176	276	0.146186	0.234694
TMC-002	1	1085	658	51	0.0470046	0.0775076
	2	1251	528	52	0.0415667	0.0984848
	3	1607	720	93	0.0578718	0.129167
	4	1847	493	112	0.0606389	0.227181
	5	1870	432	107	0.0572193	0.247685
	6	1649	324	85	0.0515464	0.262346
	7	1928	449	128	0.06639	0.285078
	8	1681	343	67	0.0398572	0.195335
	9	1640	318	63	0.0384146	0.198113
	10	1197	347	67	0.0559733	0.193084
TMC-003	1	1120	610	67	0.0598214	0.109836
	2	970	666	57	0.0587629	0.0855856
	3	1211	842	82	0.0677126	0.0973872
	4	1078	592	58	0.0538033	0.097973
	5	1460	634	78	0.0534247	0.123028
	6	1009	835	69	0.0683845	0.0826347
	7	792	652	48	0.0606061	0.0736196
	8	1498	709	97	0.064753	0.136812
	9	1320	707	97	0.0734848	0.137199
	10	1095	611	65	0.0593607	0.106383
TMC-004	1	108	450	13	0.12037	0.0288889
	2	108	450	12	0.111111	0.0266667
	3	134	493	12	0.0895522	0.0243408
	4	143	447	7	0.048951	0.01566
	5	537	401	31	0.0577281	0.0773067
	6	207	410	9	0.0434783	0.0219512
	7	115	442	6	0.0521739	0.0135747
	8	150	340	4	0.0266667	0.0117647
	9	961	570	50	0.0520291	0.0877193
	10	880	603	38	0.0431818	0.0630182
TMC-005	1	1800	712	94	0.0522222	0.132022
	2	2064	918	135	0.065407	0.147059
	3	2132	757	108	0.0506567	0.142668
	4	2184	835	122	0.0558608	0.146108
	5	2087	952	144	0.0689986	0.151261
	6	2839	990	196	0.0690384	0.19798
	7	2270	786	121	0.053304	0.153944
	8	2291	775	116	0.0506329	0.149677
	9	2586	814	146	0.0564578	0.179361
	10	2144	787	116	0.0541045	0.147395
TMC-006	1	331	437	17	0.0513595	0.0389016
	2	313	485	6	0.0191693	0.0123711
	3	172	443	6	0.0348837	0.013544
	4	147	255	5	0.0340136	0.0196078
	5	150	238	8	0.0533333	0.0336134
	6	252	296	6	0.0238095	0.0202703
	7	124	379	7	0.0564516	0.0184697
	8	236	367	9	0.0381356	0.0245232
	9	171	299	8	0.0467836	0.0267559
	10	108	324	2	0.0185185	0.00617284
TMC-007	1	126	670	12	0.0952381	0.0179104
	2	108	472	3	0.0277778	0.00635593
	3	161	549	13	0.0807453	0.0236794
	4	143	661	16	0.111888	0.0242057
	5	81	506	7	0.0864198	0.013834
	6	189	494	10	0.0529101	0.0202429
	7	103	498	8	0.0776699	0.0160643
	8	223	508	7	0.0313901	0.0137795
	9	109	506	9	0.0825688	0.0177866
	10	222	521	19	0.0855856	0.0364683
TMC-008	1	262	498	15	0.0572519	0.0301205
	2	270	468	17	0.062963	0.0363248
	3	228	528	21	0.0921053	0.0397727
	4	273	447	10	0.03663	0.0223714
	5	237	580	17	0.07173	0.0293103
	6	126	558	6	0.047619	0.0107527
	7	221	590	11	0.0497738	0.0186441
	8	110	383	5	0.0454545	0.0130548
	9	194	668	7	0.0360825	0.010479
	10	167	968	14	0.0838323	0.0144628
