# Supplementary material for: Development of RNA-FISH Assay for Detection of Oncogenic FGFR3-TACC3 Fusion Genes in FFPE Samples
Source: PLoS One. 2016 Dec 8;11(12):e0165109. doi: 10.1371/journal.pone.0165109 (PMC5145148; doi:10.1371/journal.pone.0165109)
Supplement: S3 Table — (XLSX) [file pone.0165109.s009.xlsx]

## Sheet: Table S3
Table S3. FGFR3 staining intensity and FGFR3 mutation/FGFR3-TACC3 fusion status.
Sample ID	NMIBC or MIBC	FGFR3 staining intensity	FGFR3 mutation/FGFR3-TACC3 fusion status
AKT-001	NMIBC	2	mutation
AKT-002	MIBC	2
AKT-003	NMIBC	2	mutation
AKT-004	NMIBC	2	mutation
AKT-006	NMIBC	0
AKT-007	MIBC	0
AKT-008	NMIBC	0
HGH-001	NMIBC	2	mutation
HGH-002	NMIBC	1
HGH-004	NMIBC	2	mutation
HGH-005	NMIBC	2	mutation
HGH-006	NMIBC	0
HGH-007	NMIBC	2	mutation
HGH-008	MIBC	3	mutation
HGH-009	NMIBC	1	mutation
HGH-010	NMIBC	1
HGH-011	MIBC	0
HGH-012	MIBC	2	mutation
HGH-013	NMIBC	0
HGH-014	MIBC	1
HGH-015	MIBC	0
HGH-016	NMIBC	0
HGH-018	MIBC	0
KGW-001	NMIBC	3	mutation
KGW-002	MIBC	2	mutation
KGW-003	MIBC	2
KGW-004	NMIBC	1
KGW-005	MIBC	1
KGW-006	NMIBC	0
KYT-001	NMIBC	1	mutation
KYT-004	NMIBC	2
KYT-005	NMIBC	3	fusion
KYT-006	MIBC	2
KYT-007	NMIBC	2	mutation
KYT-009	NMIBC	2	mutation
KYT-010	MIBC	0
KYT-011	MIBC	1
KYT-012	NMIBC	0
KYT-013	NMIBC	1
KYT-014	MIBC	1
KYT-015	NMIBC	1	mutation
KYT-016	NMIBC	2	mutation
KYT-017	NMIBC	0
KYT-018	NMIBC	2
THK-002	NMIBC	2	mutation
THK-003	MIBC	2	fusion
THK-006	MIBC	0
THK-008	MIBC	1
THK-010	MIBC	1
THK-011	NMIBC	2	mutation
THK-012	MIBC	0
THK-013	MIBC	0
THK-014	NMIBC	2	mutation
TKB-002	MIBC	3
TKB-003	NMIBC	1
TKB-004	MIBC	3	mutation
TKB-012	NMIBC	0
TKB-013	NMIBC	2	mutation
TKB-014	MIBC	2	fusion
TKB-016	NMIBC	1
TKB-017	MIBC	3	mutation
TKB-018	MIBC	1
TKB-019	NMIBC	2	mutation
TKB-020	NMIBC	1
TKB-021	NMIBC	1
TKB-023	MIBC	0
TKB-024	MIBC	3	mutation
TKB-025	NMIBC	1	mutation+fusion
TKB-026	NMIBC	3	mutation
TKB-028	MIBC	0
TKB-030	NMIBC	2	mutation
TKB-032	NMIBC	0
TKB-033	NMIBC	1	mutation
TKB-034	MIBC	2	mutation
TKB-035	MIBC	2
TKB-036	NMIBC	1
TKB-037	NMIBC	1
TKB-038	NMIBC	3
TKB-039	NMIBC	1
TKB-040	MIBC	2
TKB-041	MIBC	1
TKB-042	NMIBC	3	mutation
TKB-043	MIBC	1
TKB-046	NMIBC	3
TKB-048	NMIBC	2
TKB-049	NMIBC	1
TKB-051	MIBC	1
TKB-055	MIBC	1
TKB-056	NMIBC	2	mutation
TKB-057	MIBC	0
TKB-058	NMIBC	2	mutation
TKB-059	NMIBC	0
TKB-065	MIBC	0
TKB-067	NMIBC	0
TKB-071	NMIBC	3
TMC-001	NMIBC	0
TMC-002	MIBC	2	mutation
TMC-003	NMIBC	1
TMC-004	MIBC	1
TMC-005	MIBC	2
TMC-006	MIBC	0
TMC-007	MIBC	0
TMC-008	MIBC	1
